# Supplementary material for: A 3-miRNA Signature Enables Risk Stratification in Glioblastoma Multiforme Patients with Different Clinical Outcomes
Source: Curr Oncol. 2022 Jun 16;29(6):4315–31. doi: 10.3390/curroncol29060345 (PMC9221847; doi:10.3390/curroncol29060345)
Supplement: Supplementary file 1 [file curroncol-29-00345-s001.zip]

Archive with 1 entries (1 files):
- curroncol-1728315-supplementary.pdf
